# Supplementary material for: Pharmacists’ Mental Health during the First Two Years of the Pandemic: A Socio-Ecological Scoping Review
Source: Pharmacy (Basel). 2023 Mar 24;11(2):64. doi: 10.3390/pharmacy11020064 (PMC10141393; doi:10.3390/pharmacy11020064)
Supplement: Supplementary file 1 [file pharmacy-11-00064-s001.zip]

Archive with 1 entries (1 files):
- pharmacy-2215545-supplementary.pdf
